# Supplementary material for: Early vitrectomy and intravitreal antibiotics for post-operative exogenous endophthalmitis (EVIAN): a randomised control trial of feasibility
Source: Commun Med (Lond). 2026 Jul 16;6:419. doi: 10.1038/s43856-026-01664-w (PMC13421665; doi:10.1038/s43856-026-01664-w)
Supplement: Supplementary file 3 — Supplementary Data file 1 [file 43856_2026_1664_MOESM3_ESM.csv]

site_id	dtps	ps_out	ps_refuse	comments	date
1	2021-11-16	Potentially eligible	Agreed to participate	Recruited	Nov-21
1	2021-11-29	Refused	Prefers standard care process		Nov-21
3	2021-12-13	Potentially eligible	Does not wish to participate		Dec-21
1	2022-01-21	Potentially eligible	Agreed to participate		Jan-22
1	2022-02-01	Refused	Does not wish to participate		Feb-22
3	2022-03-13	Potentially eligible	Agreed to participate		Mar-22
1	2022-03-15	Potentially eligible	Other clinical reason		Mar-22
6	2022-03-21	Not eligible	Patient is ineligible		Mar-22
3	2022-03-25	Potentially eligible	Does not wish to participate		Mar-22
1	2022-04-04	Potentially eligible	Agreed to participate	Recruited	Apr-22
2	2022-04-15	Potentially eligible	Patient not informed by clinician		Apr-22
2	2022-04-20	Potentially eligible	Patient is ineligible		Apr-22
1	2022-05-05	Potentially eligible	Agreed to participate	Recruited	May-22
6	2022-05-06	Potentially eligible	Other clinical reason	Clinicians unavailable to proceed with study on a Sunday	May-22
1	2022-05-29	Not eligible	Patient is ineligible		May-22
3	2022-06-06	Not eligible	Patient is ineligible		Jun-22
1	2022-06-10	Potentially eligible	Other clinical reason		Jun-22
8	2022-06-16	Not eligible	Other clinical reason	suspected retinal detachment on B scan	Jun-22
6	2022-06-20	Potentially eligible	Agreed to participate		Jun-22
3	2022-06-22	Potentially eligible	Agreed to participate		Jun-22
8	2022-06-29	Not eligible	Patient is ineligible		Jun-22
12	2022-06-29	Not eligible	Patient is ineligible		Jun-22
1	2022-08-04	Refused	Patient would be better off outside clinical study		Aug-22
2	2022-09-21	Potentially eligible	Other clinical reason	PI unaware of the case(during busiest period w/unplanned emergencies.)	Sep-22
2	2022-10-07	Potentially eligible	Patient is ineligible		Oct-22
1	2022-10-17	Not eligible	Patient is ineligible		Oct-22
6	2022-10-27	Not eligible	Agreed to participate		Oct-22
1	2022-10-28	Not eligible	Patient is ineligible		Oct-22
12	2022-11-04	Refused	Anxiety of being in a clinical trial		Nov-22
12	2022-11-04	Refused	Prefers standard care process		Nov-22
7	2022-11-15	Potentially eligible	Agreed to participate		Nov-22
8	2022-11-21	Not eligible	Other clinical reason		Nov-22
8	2022-11-21	Not eligible	Patient is ineligible		Nov-22
18	2022-11-30	Refused	Does not wish to participate		Nov-22
14	2022-12-01	Not eligible	Agreed to participate		Dec-22
14	2022-12-01	Not eligible	Agreed to participate		Dec-22
8	2022-12-18	Not eligible	Other clinical reason	another surgery planned.	Dec-22
14	2022-12-18	Not eligible	Patient is ineligible		Dec-22
14	2022-12-19	Not eligible	Patient is ineligible		Dec-22
12	2022-12-29	Not eligible	Agreed to participate		Dec-22
2	2023-01-24	Potentially eligible	Agreed to participate		Jan-23
1	2023-01-27	Not eligible	Patient is ineligible		Jan-23
12	2023-01-31	Not eligible	Agreed to participate		Jan-23
6	2023-02-10	Potentially eligible	Agreed to participate		Feb-23
1	2023-02-11	Potentially eligible	Agreed to participate		Feb-23
13	2023-03-03	Not eligible	Agreed to participate		Mar-23
13	2023-03-03	Not eligible	Agreed to participate		Mar-23
14	2023-03-06	Not eligible	Patient is ineligible		Mar-23
3	2023-03-07	Refused	Does not wish to participate		Mar-23
2	2023-03-08	Potentially eligible	Patient is ineligible		Mar-23
13	2023-03-13	Not eligible	Agreed to participate		Mar-23
13	2023-03-13	Not eligible	Agreed to participate		Mar-23
1	2023-03-15	Potentially eligible	Other clinical reason		Mar-23
6	2023-03-25	Potentially eligible	Agreed to participate		Mar-23
3	2023-03-29	Not eligible	Agreed to participate		Mar-23
13	2023-03-29	Potentially eligible	Does not wish to participate		Mar-23
13	2023-03-29	Potentially eligible	Does not wish to participate		Mar-23
1	2023-04-03	Potentially eligible	Agreed to participate		Apr-23
18	2023-04-04	Refused	Other/multiple reasons		Apr-23
12	2023-04-09	Potentially eligible	Agreed to participate		Apr-23
12	2023-04-23	Potentially eligible	Agreed to participate		Apr-23
13	2023-04-30	Potentially eligible	Does not wish to participate		Apr-23
13	2023-05-02	Potentially eligible	Does not wish to participate		May-23
12	2023-05-07	Potentially eligible	Agreed to participate		May-23
1	2023-05-10	Potentially eligible	Agreed to participate		May-23
8	2023-05-11	Potentially eligible	Other/multiple reasons	administrative reasons	May-23
8	2023-05-11	Potentially eligible	Other/multiple reasons	administrative reasons	May-23
8	2023-05-17	Not eligible	Agreed to participate		May-23
6	2023-05-22	Potentially eligible	Other clinical reason		May-23
14	2023-05-23	Potentially eligible	Patient is ineligible		May-23
8	2023-05-26	Refused	Prefers standard care process		May-23
1	2023-06-06	Potentially eligible	Other/multiple reasons		Jun-23
1	2023-06-06	Potentially eligible	Other/multiple reasons		Jun-23
1	2023-06-08	Not eligible	Other/multiple reasons		Jun-23
14	2023-06-12	Not eligible	Patient is ineligible		Jun-23
1	2023-06-14	Not eligible	Anxiety of being in a clinical trial		Jun-23
1	2023-06-19	Not eligible	Anxiety of being in a clinical trial		Jun-23
14	2023-06-19	Not eligible	Patient is ineligible		Jun-23
2	2023-06-22	Potentially eligible	Prefers standard care process		Jun-23
1	2023-07-02	Potentially eligible	Agreed to participate		Jul-23
2	2023-07-03	Potentially eligible	Agreed to participate		Jul-23
18	2023-07-10	Potentially eligible	Other clinical reason		Jul-23
2	2023-07-21	Potentially eligible	Patient would benefit from immediate vitrectomy within 48hours		Jul-23
7	2023-07-24	Potentially eligible	Agreed to participate		Jul-23
17	2023-08-03	Not eligible	Agreed to participate		Aug-23
1	2023-08-06	Potentially eligible	Agreed to participate		Aug-23
1	2023-08-12	Potentially eligible	Agreed to participate		Aug-23
8	2023-08-14	Not eligible	Agreed to participate		Aug-23
2	2023-08-15	Potentially eligible	Patient would benefit from immediate vitrectomy within 48hours		Aug-23
2	2023-08-15	Potentially eligible	Other clinical reason		Aug-23
17	2023-09-05	Potentially eligible	Agreed to participate		Sep-23
1	2023-09-09	Not eligible	Agreed to participate		Sep-23
13	2023-09-17	Potentially eligible	Does not wish to disclose		Sep-23
13	2023-09-18	Potentially eligible	Does not wish to disclose		Sep-23
17	2023-09-20	Potentially eligible	Does not wish to be randomised		Sep-23
17	2023-09-20	Potentially eligible	Agreed to participate		Sep-23
1	2023-09-25	Potentially eligible	Agreed to participate		Sep-23
1	2023-09-26	Potentially eligible	Agreed to participate		Sep-23
13	2023-09-27	Potentially eligible	Agreed to participate		Sep-23
1	2023-10-06	Potentially eligible	Agreed to participate		Oct-23
1	2023-10-09	Potentially eligible	Agreed to participate		Oct-23
6	2023-10-15	Potentially eligible	Patient is ineligible		Oct-23
1	2023-10-23	Potentially eligible	Agreed to participate		Oct-23
6	2023-10-26	Refused	Does not wish to participate		Oct-23
1	2023-10-30	Not eligible	Agreed to participate		Oct-23
14	2023-10-30	Not eligible	Patient is ineligible		Oct-23
15	2023-10-30	Potentially eligible	Agreed to participate		Oct-23
3	2023-10-31	Potentially eligible	Agreed to participate		Oct-23
3	2023-11-02	Potentially eligible	Other/multiple reasons		Nov-23
8	2023-11-02	Refused	Does not wish to participate		Nov-23
8	2023-11-02	Refused	Does not wish to participate		Nov-23
25	2023-11-13	Potentially eligible	Agreed to participate		Nov-23
3	2023-11-15	Potentially eligible	Agreed to participate		Nov-23
3	2023-11-17	Potentially eligible	Does not wish to participate		Nov-23
18	2023-11-19	Not eligible	Other/multiple reasons		Nov-23
18	2023-11-24	Potentially eligible	Agreed to participate		Nov-23
1	2023-11-25	Potentially eligible	Does not wish to be randomised	nadine sent email	Nov-23
16	2023-11-26	Not eligible	Agreed to participate		Nov-23
3	2023-11-28	Potentially eligible	Does not wish to participate		Nov-23
16	2023-11-28	Not eligible	Agreed to participate		Nov-23
16	2023-11-29	Not eligible	Agreed to participate		Nov-23
12	2023-11-30	Refused	Does not wish to participate		Nov-23
18	2023-12-02	Refused	Does not wish to be randomised		Dec-23
13	2023-12-05	Not eligible	Agreed to participate		Dec-23
14	2023-12-09	Not eligible	Patient is ineligible		Dec-23
1	2023-12-11	Not eligible	Agreed to participate		Dec-23
8	2023-12-13	Refused	Does not wish to participate		Dec-23
17	2023-12-15	Potentially eligible	Agreed to participate		Dec-23
23	2023-12-15	Not eligible	Patient is ineligible		Dec-23
8	2023-12-17	Refused	Does not wish to participate		Dec-23
9	2023-12-18	Potentially eligible	Agreed to participate		Dec-23
8	2023-12-20	Refused	Does not wish to participate		Dec-23
8	2023-12-28	Refused	Does not wish to participate		Dec-23
1	2023-12-31	Not eligible	Agreed to participate		Dec-23
2	2023-12-31	Potentially eligible	Patient would benefit from immediate vitrectomy within 48hours		Dec-23
12	2024-01-12	Potentially eligible	Other clinical reason		Jan-24
16	2024-01-12	Not eligible	Agreed to participate		Jan-24
16	2024-01-22	Not eligible	Agreed to participate		Jan-24
24	2024-01-22	Not eligible	Patient would be better off outside clinical study		Jan-24
21	2024-01-31	Not eligible	Patient is ineligible		Jan-24
1	2024-02-01	Potentially eligible	Agreed to participate		Feb-24
3	2024-02-01	Potentially eligible	Other/multiple reasons	Preference to which arm they were randomised to	Feb-24
23	2024-02-01	Not eligible	Patient is ineligible		Feb-24
1	2024-02-04	Potentially eligible	Agreed to participate		Feb-24
21	2024-02-05	Not eligible	Patient is ineligible		Feb-24
23	2024-02-06	Not eligible	Patient is ineligible		Feb-24
15	2024-02-08	Refused	Does not wish to participate		Feb-24
23	2024-02-16	Not eligible	Patient is ineligible		Feb-24
8	2024-02-21	Refused	Does not wish to participate		Feb-24
1	2024-02-22	Potentially eligible	Agreed to participate		Feb-24
1	2024-03-03	Not eligible	Patient is ineligible		Mar-24
1	2024-03-05	Not eligible	Patient is ineligible		Mar-24
1	2024-03-06	Not eligible	Patient is ineligible		Mar-24
3	2024-03-14	Potentially eligible	Does not wish to be randomised		Mar-24
3	2024-03-19	Potentially eligible	Agreed to participate		Mar-24
8	2024-03-21	Refused	Does not wish to participate		Mar-24
1	2024-03-27	Not eligible	Patient is ineligible		Mar-24
1	2024-03-30	Not eligible	Patient is ineligible		Mar-24
3	2024-04-01	Potentially eligible	Other clinical reason	Research delivery team not made aware of patient by clinician team.	Apr-24
3	2024-04-03	Not eligible	Agreed to participate		Apr-24
1	2024-04-04	Potentially eligible	Patient is ineligible		Apr-24
6	2024-04-04	Potentially eligible	Patient is ineligible		Apr-24
3	2024-04-12	Potentially eligible	Other clinical reason	Research delivery team not made aware of patient by clinician team.	Apr-24
3	2024-04-13	Not eligible	Agreed to participate		Apr-24
16	2024-04-22	Refused	Agreed to participate		Apr-24
23	2024-04-22	Not eligible	Patient is ineligible		Apr-24
1	2024-04-24	Not eligible	Other/multiple reasons		Apr-24
2	2024-04-24	Potentially eligible	Patient would benefit from immediate vitrectomy within 48hours		Apr-24
24	2024-04-25	Potentially eligible	Other/multiple reasons		Apr-24
1	2024-04-27	Not eligible	Patient is ineligible		Apr-24
13	2024-04-29	Not eligible	Agreed to participate		Apr-24
2	2024-05-03	Potentially eligible	Agreed to participate		May-24
18	2024-05-15	Potentially eligible	Agreed to participate		May-24
1	2024-05-16	Not eligible	Prefers standard care process		May-24
1	2024-05-16	Not eligible	Lost to follow up		May-24
8	2024-05-17	Refused	Does not wish to participate		May-24
1	2024-05-22	Not eligible	Lost to follow up		May-24
8	2024-05-23	Refused	Does not wish to participate		May-24
23	2024-05-23	Not eligible	Patient is ineligible		May-24
8	2024-05-27	Refused	Does not wish to participate		May-24
1	2024-05-29	Not eligible	Lost to follow up		May-24
3	2024-05-30	Potentially eligible	Agreed to participate		May-24
14	2024-06-01	Not eligible	Patient is ineligible		Jun-24
12	2024-06-04	Potentially eligible	Other clinical reason		Jun-24
1	2024-06-05	Potentially eligible	Agreed to participate		Jun-24
1	2024-06-13	Potentially eligible	Agreed to participate		Jun-24
8	2024-06-18	Refused	Does not wish to participate		Jun-24
14	2024-06-19	Not eligible	Patient is ineligible		Jun-24
8	2024-06-20	Refused	Does not wish to participate		Jun-24
13	2024-06-22	Potentially eligible	Agreed to participate		Jun-24
16	2024-06-22	Potentially eligible	Agreed to participate		Jun-24
8	2024-06-24	Refused	Does not wish to participate		Jun-24
1	2024-06-28	Not eligible	Other/multiple reasons		Jun-24
19	2024-06-28	Potentially eligible	Agreed to participate		Jun-24
1	2024-07-01	Potentially eligible	Agreed to participate		Jul-24
23	2024-07-10	Not eligible	Patient is ineligible		Jul-24
23	2024-07-12	Not eligible	Patient is ineligible		Jul-24
23	2024-07-12	Potentially eligible	Patient is ineligible		Jul-24
23	2024-07-15	Not eligible	Patient is ineligible		Jul-24
23	2024-07-17	Not eligible	Patient is ineligible		Jul-24
23	2024-07-22	Not eligible	Patient is ineligible		Jul-24
23	2024-07-24	Not eligible	Patient is ineligible		Jul-24
8	2024-07-30	Refused	Does not wish to participate		Jul-24
13	2024-07-30	Potentially eligible	Other/multiple reasons	clinician decision	Jul-24
1	2024-07-31	Potentially eligible	Agreed to participate		Jul-24
23	2024-08-02	Not eligible	Patient is ineligible		Aug-24
23	2024-08-06	Not eligible	Patient is ineligible		Aug-24
16	2024-08-08	Refused	Does not wish to participate		Aug-24
19	2024-08-26	Potentially eligible	Does not wish to participate		Aug-24
13	2024-08-29	Not eligible	Agreed to participate		Aug-24
