# Supplementary material for: Early vitrectomy and intravitreal antibiotics for post-operative exogenous endophthalmitis (EVIAN): a randomised control trial of feasibility
Source: Commun Med (Lond). 2026 Jul 16;6:419. doi: 10.1038/s43856-026-01664-w (PMC13421665; doi:10.1038/s43856-026-01664-w)
Supplement: Supplementary file 4 — Supplementary Data File 2 [file 43856_2026_1664_MOESM4_ESM.csv]

arm_itt	arm_pp	se_etdrs_1	se_etdrs_2	se_etdrs_3	se_etdrs_4	se_etdrs_5	se_etdrs_6	se_etdrs_7	se_etdrs_8	se_vax_1	se_vax_2	se_vax_3	se_vax_4	se_vax_5	se_vax_6	se_vax_7	se_vax_8
Vitrectomy		0	0	0	0	0	0			0	0	0	0	0	0
Standard care	Standard care	0	0	0	0	0		0	24	0	0	0	0	0		0	24
Standard care	Standard care	0	0	0	0	0	0	0	0	0	0	0	0	0	0	0	0
Vitrectomy	Vitrectomy	27	56	84	81	82	84	81	94	0	29	57	54	55	57	54	67
Vitrectomy	Vitrectomy	0	0	43	58	64	74	70	68	0	0	43	58	64	74	70	68
Standard care	Standard care	0	0	0	0	0	0	0	0	0	0	0	0	0	0	0	0
Standard care	Standard care	0	0	0	2	0	22	29	44	0	0	0	2	0	22	29	44
Standard care	Standard care	0	0	0	20	38	53	50	60	0	0	0	20	38	53	50	60
Vitrectomy	Vitrectomy	0	0	0	0	0	10	10	28	0	0	0	0	0	10	10	28
Vitrectomy	Vitrectomy	0	0	0	0	0	0	0	0	0	0	0	0	0	0	0	0
Standard care	Standard care	0	0	0	0	0	0	0	0	0	0	0	0	0	0	0	0
Vitrectomy		0	0	0	0					0	0	0	0
Standard care	Standard care	0	0	0	0	0	0	0	0	0	0	0	0	0	0	0	0
Vitrectomy	Vitrectomy	0	42	50	65	67	74	71	82	0	42	50	65	67	74	71	82
Standard care	Standard care	0	0	0	0				0	0	0	0	0				0
Vitrectomy		0	0	0		33				0	0	0		33
Standard care	Standard care	0	0	35	58	63	51	30	60	0	0	35	58	63	51	30	60
Vitrectomy	Vitrectomy	0	45	69	78	74	80	80	70	0	45	69	78	74	80	80	70
Standard care	Standard care	0	0	0	29	73	80	83	87	0	0	0	29	73	80	83	87
Vitrectomy	Vitrectomy	0	0	2	33	42	27	32	28	0	0	2	33	42	27	32	28
Standard care	Standard care	0	0	0	0	0		0	0	0	0	0	0	0		0	0
Standard care	Standard care	0	0	0	63	75	78	77	80	0	0	0	63	75	78	77	80
Vitrectomy	Vitrectomy	7		10	53	60	60	55	35	0		3	46	53	53	48	28
Standard care		0		0	0	18	32			0		0	0	18	32
Vitrectomy	Vitrectomy	0		0	2		1	5	6	0		0	2		1	5	6
Vitrectomy	Vitrectomy	0	0	0	0	44	29	40	73	0	0	0	0	44	29	40	73
Standard care	Standard care	0	0	0	0	0	0	0	2	0	0	0	0	0	0	0	2
Vitrectomy		0	24							0	24
Vitrectomy	Vitrectomy	0		0	47	29	56	61	60	0		0	47	29	56	61	60
Standard care	Standard care	0	0	0	4	3	2	1	1	0	0	0	4	3	2	1	1
Standard care	Standard care	0	32	42	41	49		50	47	0	32	42	41	49		50	47
Vitrectomy	Vitrectomy	0	0	19	48	62	68	71	80	0	0	19	48	62	68	71	80
Vitrectomy	Vitrectomy	0	0	0	0	0	0	0	0	0	0	0	0	0	0	0	0
Vitrectomy	Vitrectomy	0	0	0	0	0	0	0	34	0	0	0	0	0	0	0	34
Standard care		0								0
Vitrectomy	Vitrectomy	0	0	0	45	45	45	35	49	0	0	0	45	45	45	35	49
Standard care		0	0	45	55	0	45	45	53	0	0	45	55	0	45	45	53
Standard care		0	0	0	0	35	45	45	45	0	0	0	0	35	45	45	45
Vitrectomy	Vitrectomy	0		45	60	60	70	70	70	0		45	60	60	70	70	70
Vitrectomy	Vitrectomy	0	0	0	0	0	0	18	40	0	0	0	0	0	0	18	40
Vitrectomy	Vitrectomy	0	0	3	30	26	0	25	34	0	0	3	30	26	0	25	34
Standard care	Standard care	0	0	0	0	0	0	0	0	0	0	0	0	0	0	0	0
Standard care		0	0	0	47	55	47	60	60	0	0	0	47	55	47	60	60
Vitrectomy	Vitrectomy	0	0	0	1	1	2	4	0	0	0	0	1	1	2	4	0
Standard care	Standard care	68	0	0	28	52	71	80	70	0	-68	-68	-40	-16	3	12	2
Vitrectomy	Vitrectomy	0	0	0	0	0	0	0	5	0	0	0	0	0	0	0	5
Standard care		0								0
Standard care		0	0	2	2	50	62	64	70	0	0	2	2	50	62	64	70
Vitrectomy	Vitrectomy	0	0	50	45	55	53	50	5	0	0	50	45	55	53	50	5
Standard care	Standard care	0	0	0	0	0	40	50	65	0	0	0	0	0	40	50	65
Vitrectomy	Vitrectomy	0	0	51	70	75	77	79	80	0	0	51	70	75	77	79	80
Vitrectomy		0	0	0	0					0	0	0	0
Standard care	Standard care	0	0	22	56	69	73	78	76	0	0	22	56	69	73	78	76
Standard care	Standard care	0	0	0	0	0	0	0	0	0	0	0	0	0	0	0	0
Standard care		0	0	0	0	0	0	0	31	0	0	0	0	0	0	0	31
Standard care	Standard care	0	35	23	51	66	71	74	74	0	35	23	51	66	71	74	74
Standard care	Standard care	0	0	0	0	75	75	80	70	0	0	0	0	75	75	80	70
Vitrectomy	Vitrectomy	0	35	55	47	47	47	47	35	0	35	55	47	47	47	47	35
Vitrectomy	Vitrectomy	0	0	0	0	0	82	83	73	0	0	0	0	0	82	83	73
Standard care		0	0	0	23	12	38	51	75	0	0	0	23	12	38	51	75
Standard care	Standard care	0	34	37	37	37	70	54	75	0	34	37	37	37	70	54	75
Standard care	Standard care	33	0	0	6	10	30	22	24	0	-33	-33	-27	-23	-3	-11	-9
Vitrectomy	Vitrectomy	0	23	63	74	83	80	77	76	0	23	63	74	83	80	77	76
